# Supplementary material for: Porous Glass with Layered Morphology Prepared by Phase Separation
Source: Materials (Basel). 2025 Mar 3;18(5):1133. doi: 10.3390/ma18051133 (PMC11901456; doi:10.3390/ma18051133)
Supplement: Supplementary file 1 [file materials-18-01133-s001.zip]

Archive with 1 entries (1 files):
- materials-3447913-supplementary.pdf
